# Supplementary material for: Examination of the Impact of CYP3A4/5 on Drug–Drug Interaction between Schizandrol A/Schizandrol B and Tacrolimus (FK-506): A Physiologically Based Pharmacokinetic Modeling Approach
Source: Int J Mol Sci. 2022 Apr 19;23(9):4485. doi: 10.3390/ijms23094485 (PMC9103789; doi:10.3390/ijms23094485)
Supplement: Supplementary file 1 [file ijms-23-04485-s001.zip]

Archive with 1 entries (1 files):
- ijms-1663551-supplementary.pdf
